# Supplementary material for: Genetic load has potential in large populations but is realized in small inbred populations
Source: Evol Appl. 2021 Apr 10;14(6):1540–57. doi: 10.1111/eva.13216 (PMC8210801; doi:10.1111/eva.13216)
Supplement: Supplementary file 2 — Table S1 [file EVA-14-1540-s002.xlsx]

## Sheet: Sheet1
	Raw Reads					Adapter trimmed & Quality clipped reads
Sample #	Total Reads	Bases	Min Len	Mean Len	Max Len	Total Reads	Bases	Min Len	Mean Len	Max Len	% seq lost	% bases lost	Mapping %	Breadth of coverage (%)	Depth of coverage (X)
E6537	33873688	5114926888	151	151	151	33600122	4274242469	30	127	151	0	16.4359	96.4287	91.8536	3.99176
E6538	16630542	2511211842	151	151	151	16482094	2057428202	30	124	151	0	18.0703	95.8061	72.4103	1.91611
E6539	14692166	2218895066	151	151	251	14528498	1786460364	30	122	251	1	19.4887	89.643	47.0595	1.43745
E6541	20352436	3073951836	151	151	251	20129040	2679752197	30	133	251	1	12.8239	46.5799	37.6452	0.81683
E6543	25671532	3877217332	151	151	251	25414610	3214919818	30	126	251	1	17.0818	81.209	71.3493	2.20447
E6545	23913900	3611740900	151	151	251	23589836	2717050993	30	114	251	1	24.7717	89.7677	63.3578	1.99691
E6548	19132152	2888954952	151	151	151	18907440	2337892781	30	123	151	1	19.0748	50.6697	27.0938	0.682041
E6566	19445348	2936819948	151	151	251	19174870	2196258563	30	114	251	1	25.2164	95.967	63.7276	1.9232
E6597	27652772	4175568572	151	151	151	27394358	3403617829	30	124	151	0	18.4873	96.3131	84.721	3.12776
E6598	26479748	3998441948	151	151	151	26252348	3275918821	30	124	151	0	18.0701	96.5767	85.7205	3.0762
E6599	29142664	4400542264	151	151	151	28926254	3868730275	30	133	151	0	12.0851	95.1484	91.7807	3.57133			Arizona
E6600	23959458	3617878158	151	151	151	23699300	2841877036	30	119	151	1	21.4491	95.8894	80.7189	2.63539			Texas
E6609	25052258	3782890958	151	151	151	24873758	3273051783	30	131	151	0	13.4775	94.1817	85.6522	2.91976			New Mexico
E6705	21265218	3211840318	151	151	251	21014564	2567496803	30	122	251	1	20.0615	89.2999	65.6898	1.83042
E6715	19573674	2956340374	151	151	251	19342052	2329540171	30	120	251	1	21.2019	95.5228	64.5881	1.86892
E6716	15599810	2355571310	151	151	151	15439024	1881125334	30	121	151	1	20.1414	94.915	66.2256	1.69422
E6718	18937628	2860271028	151	151	251	18686522	2228796760	30	119	251	1	22.0774	86.6878	61.0875	1.63069
E6758	17228874	2601559974	151	151	151	17096568	2224836949	30	130	151	0	14.4807	97.2509	76.6621	2.13067
E6759	29145284	4401766684	151	151	251	28932710	3653246481	30	126	251	0	17.005	97.0609	87.3612	3.37574
E6762	18449852	2786781652	151	151	251	18225844	2010931735	30	110	251	1	27.8404	97.1472	61.7902	1.84956
E6799	22441620	3388684620	151	151	151	22244404	2823617543	30	126	151	0	16.6751	93.8945	80.2249	2.5287
E6800	18433122	2784071622	151	151	251	18236814	2259191138	30	123	251	1	18.853	69.118	52.3194	1.26126
E6801	25769852	3892022252	151	151	251	25572556	3331496821	30	130	251	0	14.4019	87.986	83.0296	2.69863
E6803	33496876	5058911876	151	151	251	33241370	4407669511	30	132	251	0	12.8732	90.5391	89.4336	3.56039
E6841	18719768	2827318968	151	151	251	18517834	2246285149	30	121	251	1	20.5507	88.4298	64.5698	1.77449
E6843	19636784	2965693184	151	151	251	19370072	2198511271	30	113	251	1	25.8686	95.3071	56.4973	1.73955
E6847	18678338	2820429038	151	151	151	18482182	2202056693	30	118	151	1	21.9248	95.86	69.8905	1.99843
E6963	33331786	5033906686	151	151	251	33110208	4483974539	30	135	251	0	10.9246	94.8374	92.3482	3.91862
E6964	23999044	3623855644	151	151	151	23792780	3065819963	30	128	151	0	15.3989	96.4569	84.1642	2.81308
E6966	17632838	2662558538	151	151	151	17474332	2206802478	30	126	151	0	17.1172	93.7318	73.9285	1.98149
E7010	15697950	2370694050	151	151	251	15537242	1956164954	30	125	251	1	17.4856	81.5362	52.2074	1.34422
E7011	24219344	3658069544	151	151	251	24013338	3194700379	30	132	251	0	12.667	75.4208	72.0282	1.95008
E7012	15187352	2294022552	151	151	251	15047108	1916571683	30	127	251	0	16.4537	82.7911	56.2622	1.38327
E7035	22028974	3326375074	151	151	151	21848376	2801671533	30	128	151	0	15.774	94.8063	78.2445	2.46568
E7048	17682824	2670861624	151	151	251	17471158	2102506216	30	120	251	1	21.2799	87.4807	51.9475	1.43534
E7049	18042754	2724716854	151	151	251	17993798	2657534292	30	147	251	0	2.46567	86.7985	80.4312	2.25097
E7159	15244874	2302384774	151	151	251	15107394	1884886783	30	124	251	0	18.1333	96.3541	67.5206	1.70692
E7161	17187360	2595964160	151	151	251	17010834	2057255210	30	120	251	1	20.7518	96.5838	67.2025	1.85173
E7175	19014466	2872134966	151	151	251	18742570	2197303953	30	117	251	1	23.4958	92.1248	49.7387	1.47077
E7177	30479442	4603293942	151	151	251	30251566	3944254228	30	130	251	0	14.3167	96.2744	88.0516	3.53435
E7219	17312360	2614166360	151	151	151	17194322	2264874267	30	131	151	0	13.3615	67.4145	54.9096	1.27549
E7755	17161522	2591389822	151	151	151	16995676	2147627109	30	126	151	0	17.1245	95.2015	73.6911	1.97215
E7757	25990586	3924578486	151	151	151	25794068	3308977700	30	128	151	0	15.6858	96.4249	87.5735	3.13268
E7879	21476436	3243761436	151	151	251	21256178	2636978688	30	123	251	1	18.7061	82.1894	57.7679	1.70622
E7910	18185834	2746913534	151	151	251	17971200	2171787423	30	120	251	1	20.9372	95.7629	62.1332	1.7536
E7915	17785422	2686313522	151	151	251	17578272	2240711607	30	127	251	1	16.5879	77.5161	57.8872	1.37476
E8002	20875446	3152192346	151	151	151	20709886	2711406782	30	130	151	0	13.9835	94.2724	82.1617	2.48988
E8036	17910600	2704500600	151	151	151	17775628	2289208833	30	128	151	0	15.3556	96.2128	76.4024	2.1513
E8063	23596948	3563830348	151	151	251	23354646	2885458056	30	123	251	1	19.0349	79.7928	69.0365	2.01307
E8064	18932740	2859398140	151	151	251	18753610	2380572322	30	126	251	0	16.7457	84.2853	66.2246	1.78377
E8065	22348744	3375380344	151	151	251	22153744	2828033476	30	127	251	0	16.2159	83.1467	69.8572	2.06117
E8066	15706524	2372369524	151	151	251	15503686	1875468084	30	120	251	1	20.9454	94.4784	57.35	1.52586
E8429	32479162	4904353462	151	151	151	32323714	4342013603	30	134	151	0	11.4661	44.5957	21.3903	0.617508
E8430	19400458	2930284958	151	151	251	19245050	2505088373	30	130	251	0	14.5104	76.161	62.0729	1.59527
E8431	15282602	2308128302	151	151	251	15180192	2039074782	30	134	251	0	11.6568	67.2675	50.8396	1.13806
E8434	19105106	2884871006	151	151	151	18990972	2583733637	30	135	151	0	10.4385	39.6954	10.6877	0.29867
E8436	14158626	2138092326	151	151	251	14149156	2114118056	30	149	251	0	1.12129	18.4008	6.20641	0.110517
E8438	22095948	3336488148	151	151	151	21916948	2842528190	30	129	151	0	14.8048	92.8051	82.7523	2.5479
E8440	18120904	2736870104	151	151	251	17872270	2282899619	30	127	251	1	16.5872	48.525	21.1236	0.519821
E8441	14999904	2265457304	151	151	251	14925446	2040757229	30	136	251	0	9.91853	39.5039	5.12778	0.170257
E8442	22882342	3455799642	151	151	251	22680876	2945703537	30	129	251	0	14.7606	52.9574	31.5934	0.803266
E8444	17953228	2712136028	151	151	251	17829658	2366276178	30	132	251	0	12.7523	85.6524	69.0892	1.78475
E8445	15276504	2307500704	151	151	251	15107500	1853800182	30	122	251	1	19.662	85.1741	51.9213	1.31947
E8447	15691538	2370137438	151	151	251	15574392	2007149772	30	128	251	0	15.315	89.3841	62.7057	1.57462
E8448	19404866	2930664766	151	151	251	19254870	2529861729	30	131	251	0	13.6762	38.0598	8.75886	0.263198
E8450	14900610	2250707710	151	151	251	14767776	1898582498	30	128	251	0	15.6451	63.3521	36.7484	0.81188
E8740	59824004	9033424604	151	151	151	59409300	7588382444	30	127	151	0	15.9966	97.3015	82.1234	7.2751
E8451	29824916	4505024516	151	151	251	29702054	4115007059	30	138	251	0	8.65739	97.5629	98.0159	3.91939
E8452	16125826	2434999726	151	151	151	16023926	2077335982	30	129	151	0	14.6885	97.3807	93.023	1.98967
E8453	49410984	7462401784	151	151	251	49140128	6601298792	30	134	251	0	11.5392	97.7956	74.7906	6.20812
E8454	17671734	2668431834	151	151	151	17572070	2311277780	30	131	151	0	13.3844	97.3653	97.3018	2.2415
E8455	19652606	2967543506	151	151	151	19539982	2562345697	30	131	151	0	13.6543	96.8754	79.94	2.44945
E8741	47253114	7135220214	151	151	151	46867732	5925996446	30	126	151	0	16.9473	97.5831	95.3667	5.55919
E8748	19043080	2875505080	151	151	151	18800044	2227006429	30	118	151	1	22.5525	96.2262	66.5808	2.00603
